# Supplementary material for: Discovery and structural characterization of monkeypox virus methyltransferase VP39 inhibitors reveal similarities to SARS-CoV-2 nsp14 methyltransferase
Source: Nat Commun. 2023 Apr 20;14:2259. doi: 10.1038/s41467-023-38019-1 (PMC10116469; doi:10.1038/s41467-023-38019-1)
Supplement: Supplementary file 4 — Source Data [file 41467_2023_38019_MOESM4_ESM.xlsx]

## Sheet: Source_data_FIGURE_4
Raw DATA IC50 curve
log c (μmol/L)	TO427		TO494		TO500		TO504		TO507		TO1111		TO1116		TO1119		SFG
1.39794	378	322	522	407	605	533	443	471	434	440	428	485	445	455	438	466	2370	2110
0.39794	615	579	470	528	621	752	502	379	559	644	714	577	654	738	572	677	7160	7390
-0.60206	3860	3720	2900	3090	5610	5860	2180	2220	3750	3600	3220	3430	6000	6290	4560	4470	13800	12800
-1.60206	12600	13100	12400	13500	13400	13200	13100	12300	13000	13500	12100	12500	11600	12500	12800	13400	13000	14000
-2.60206	14700	14600	14100	13300	14200	13900	14600	13200	14500	14000	14400	13300	13800	14400	13700	13700	14500	13600
-3.60206	12600	13600	13300	13700	14100	14300	15600	13500	14400	14200	14500	13600	14400	14700	14800	14400	15300	14500
-4.60206	14400	14500	13600	13400	14800	14500	14500	14000	14900	13800	15400	14600	14200	14900	14500	14700	14600	15700
Averaged IC50 values from independent measurement with errors (SD and SEM)
IC50 µmol/L	TO427	TO494	TO500	TO504	TO507	TO1111	TO1116	TO1119	Sinefungin
average	0.1146	0.14537	0.1689	0.078555	0.1168	0.08925	0.1457	0.12815	2.33
SD	0.000565685	0.0696217	0.00494975	0.00654074	0.0196576	0.0194454	0.0115966	0.0109602	0.0905097
SEM	0.000401195	0.0493771	0.00351046	0.00463882	0.0139415	0.0137911	0.0082245	0.00777316	0.0641913
Fit of all data points
	TO427	TO494	TO500	TO504	TO507	TO1111	TO1116	TO1119	Sinefungin
log(inhibitor) vs. response -- Variable slope (four parameters)
LogIC50	-0.9412	-0.9386	-0.7728	-1.107	-0.9412	-1.058	-0.836	-0.8937	0.3693
IC50	0.1145	0.1152	0.1687	0.07813	0.1145	0.08755	0.1459	0.1277	2.341
Span	= 13361	= 12864	= 13586	= 13545	= 13604	= 13646	= 13723	= 13619	= 13833
Std. Error
LogIC50	0.05679	0.04207	0.02241	0.06071	0.03042	0.04692	0.04932	0.0336	0.06578
95% CI (asymptotic)
Top	13513 to 14608	13250 to 13879	14039 to 14533	13676 to 14815	14015 to 14594	13861 to 14830	13920 to 14925	13975 to 14664	13959 to 15107
LogIC50	-1.066 to -0.8162	-1.031 to -0.8460	-0.8221 to -0.7234	-1.241 to -0.9736	-1.008 to -0.8742	-1.161 to -0.9545	-0.9446 to -0.7274	-0.9676 to -0.8197	0.2245 to 0.5141
HillSlope	-2.015 to -1.093	-2.458 to -1.494	-1.633 to -1.159	-2.261 to -1.328	-1.905 to -1.372	-1.644 to -1.096	-1.207 to -0.7778	-1.688 to -1.157	-1.174 to -0.6463
IC50	0.08587 to 0.1527	0.09308 to 0.1426	0.1506 to 0.1890	0.05744 to 0.1063	0.09815 to 0.1336	0.06902 to 0.1111	0.1136 to 0.1873	0.1077 to 0.1514	1.677 to 3.267
Goodness of Fit
Degrees of Freedom	11	11	11	11	11	11	11	11	11
R squared	0.9926	0.9974	0.9984	0.9925	0.998	0.9945	0.994	0.9971	0.9809
Sum of Squares	3921427	1326269	806840	4309028	1105478	2976418	2956497	1533722	5492463
Sy.x	597.1	347.2	270.8	625.9	317	520.2	518.4	373.4	706.6
Number of points
# of X values	14	14	14	14	14	14	14	14	14
# Y values analyzed	14	14	14	14	14	14	14	14	14
Individual fits of data set 1
	TO427	TO494	TO500	TO504	TO507	TO1111	TO1116	TO1119	Sinefungin
log(inhibitor) vs. response -- Variable slope (four parameters)
Best-fit values
Bottom	= 700.0	= 700.0	= 700.0	= 700.0	= 700.0	= 700.0	= 700.0	= 700.0	= 700.0
Top	13890	13666	14349	14914	14617	14839	14176	14366	14527
LogIC50	-0.9395	-1.017	-0.7814	-1.131	-0.9877	-1.122	-0.8617	-0.9194	0.3792
HillSlope	-1.507	-1.676	-1.441	-1.768	-1.446	-1.277	-0.9545	-1.304	-0.961
IC50	0.115	0.09614	0.1654	0.07393	0.1029	0.0755	0.1375	0.1204	2.394
Span	= 13190	= 12966	= 13649	= 14214	= 13917	= 14139	= 13476	= 13666	= 13827
Std. Error
Top	494.5	200.5	190.7	267.8	157.4	233.3	349.4	263.3	456.4
LogIC50	0.1127	0.04853	0.03841	0.05898	0.0335	0.04713	0.07785	0.05574	0.1121
HillSlope	0.3989	0.1699	0.1939	0.2041	0.1023	0.1137	0.1396	0.1646	0.2339
95% CI (asymptotic)
Top	12517 to 15262	13109 to 14222	13820 to 14878	14171 to 15658	14180 to 15054	14192 to 15487	13205 to 15146	13635 to 15097	13260 to 15794
LogIC50	-1.253 to -0.6264	-1.152 to -0.8823	-0.8881 to -0.6748	-1.295 to -0.9675	-1.081 to -0.8947	-1.253 to -0.9912	-1.078 to -0.6456	-1.074 to -0.7647	0.06787 to 0.6905
HillSlope	-2.614 to -0.3989	-2.147 to -1.204	-1.979 to -0.9024	-2.335 to -1.202	-1.730 to -1.162	-1.593 to -0.9611	-1.342 to -0.5669	-1.761 to -0.8473	-1.611 to -0.3115
IC50	0.05591 to 0.2364	0.07050 to 0.1311	0.1294 to 0.2115	0.05070 to 0.1078	0.08303 to 0.1274	0.05586 to 0.1020	0.08359 to 0.2262	0.08429 to 0.1719	1.169 to 4.904
Goodness of Fit
Degrees of Freedom	4	4	4	4	4	4	4	4	4
R squared	0.9891	0.9982	0.9984	0.9973	0.999	0.9979	0.9948	0.9971	0.978
Sum of Squares	2805060	467133	424404	837821	281085	592058	1224382	772520	3143784
Sy.x	837.4	341.7	325.7	457.7	265.1	384.7	553.3	439.5	886.5
Constraints
Bottom	Bottom = 700	Bottom = 700	Bottom = 700	Bottom = 700	Bottom = 700	Bottom = 700	Bottom = 700	Bottom = 700	Bottom = 700
Number of points
# of X values	14	14	14	14	14	14	14	14	14
# Y values analyzed	7	7	7	7	7	7	7	7	7
Individual fits of data set 2
	TO427	TO494	TO500	TO504	TO507	TO1111	TO1116	TO1119	Sinefungin
log(inhibitor) vs. response -- Variable slope (four parameters)		Ambiguous
Best-fit values
Bottom	= 700.0	= 700.0	= 700.0	= 700.0	= 700.0	= 700.0	= 700.0	= 700.0	= 700.0
Top	14231	13475	14223	13576	13999	13856	14673	14278	14545
LogIC50	-0.9422	~ -0.7109	-0.7635	-1.08	-0.8836	-0.9871	-0.8127	-0.8669	0.3552
HillSlope	-1.605	~ -5.860	-1.353	-1.833	-1.972	-1.517	-1.033	-1.575	-0.8657
IC50	0.1142	0.1946	0.1724	0.08318	0.1307	0.103	0.1539	0.1359	2.266
Span	= 13531	= 12775	= 13523	= 12876	= 13299	= 13156	= 13973	= 13578	= 13845
Std. Error
Top	266.4	130	160.3	203.1	115.2	292.1	285.3	223.7	397.5
LogIC50	0.06113	~ 27.36	0.0319	0.05129	0.03375	0.06682	0.05965	0.05008	0.1025
HillSlope	0.2355	~ 1473	0.1452	0.1846	0.21	0.2173	0.1312	0.2307	0.1658
95% CI (asymptotic)
Top	13491 to 14970	13114 to 13836	13778 to 14669	13012 to 14139	13680 to 14319	13045 to 14667	13881 to 15465	13657 to 14899	13441 to 15649
LogIC50	-1.112 to -0.7725	(Very wide)	-0.8521 to -0.6750	-1.222 to -0.9376	-0.9773 to -0.7899	-1.173 to -0.8016	-0.9783 to -0.6471	-1.006 to -0.7278	0.07068 to 0.6397
HillSlope	-2.259 to -0.9510	(Very wide)	-1.756 to -0.9500	-2.345 to -1.320	-2.555 to -1.389	-2.121 to -0.9136	-1.398 to -0.6689	-2.216 to -0.9346	-1.326 to -0.4054
IC50	0.07727 to 0.1688	???	0.1406 to 0.2114	0.05993 to 0.1155	0.1054 to 0.1622	0.06719 to 0.1579	0.1051 to 0.2254	0.09864 to 0.1871	1.177 to 4.362
Goodness of Fit
Degrees of Freedom	4	4	4	4	4	4	4	4	4
R squared	0.997	0.9992	0.9988	0.9981	0.9994	0.9962	0.9967	0.9978	0.9843
Sum of Squares	822070	202938	299073	484129	157065	977311	861075	581088	2255704
Sy.x	453.3	225.2	273.4	347.9	198.2	494.3	464	381.1	751
Constraints
Bottom	Bottom = 700	Bottom = 700	Bottom = 700	Bottom = 700	Bottom = 700	Bottom = 700	Bottom = 700	Bottom = 700	Bottom = 700
Number of points
# of X values	14	14	14	14	14	14	14	14	14
# Y values analyzed	7	7	7	7	7	7	7	7	7

## Sheet: Source Data Supplementary Fig1
	Calibration
	SAH [uM]	raw 1	raw 2	raw 3		avg	stdev
	5	41740	42680	38540		40986.7	2170.38
	2.5	17530	17560	16330		17140	701.641
	1.25	8729	9460	7863		8684	799.45
	0.625	5393	5523	5743		5553	176.918
		slope	7894.11
	Experiment
		raw 1	raw 2	raw 3
	- RNA	407.3	412.4	439.1
		412.7	436.8	416.8
		497.1	515	493.3
	m7GP3A RNA	9928	10420	10140
		10530	11050	10000
		10370	9556	10350
	m7GP3G RNA	22640	23720	23140
		23870	23340	22520
		22910	22900	21810
									SAH [uM]			rate [%]
		exp 1	exp 2	exp 3		avg	stdev		avg	stdev		avg	stdev
	- RNA	419.6	422.1	501.8		447.833	46.7532		0.0567301	0.00592255		1.41825	0.148064
	m7GP3A RNA	10162.7	10526.7	10092		10260.4	233.247		1.29976	0.029547		32.494	0.738675
	m7GP3G RNA	23166.7	23243.3	22540		22983.3	385.847		2.91146	0.0488778		72.7864	1.22195
